# Supplementary material for: Seasonal Variations in Training Load, Sleep Parameters, and Hormonal Markers in Collegiate Male Rowers During the Off-Season
Source: Sports (Basel). 2025 Nov 12;13(11):407. doi: 10.3390/sports13110407 (PMC12655987; doi:10.3390/sports13110407)
Supplement: Supplementary file 1 [file sports-13-00407-s001.zip]

Archive with 1 entries (1 files):
- sports-3931879-supplementary.xlsx
