# Supplementary material for: Seasonal Variations in Training Load, Sleep Parameters, and Hormonal Markers in Collegiate Male Rowers During the Off-Season
Source: Sports (Basel). 2025 Nov 12;13(11):407. doi: 10.3390/sports13110407 (PMC12655987; doi:10.3390/sports13110407)
Supplement: Supplementary file 1 [file sports-13-00407-s001.zip › sports-3931879-supplementary.xlsx]

## Sheet: Table S1
Table S1 Training volume by type and season
			October(4wks)				November(5wks)				December (3wks)				January(4wks)				Main effect		Post hoc
variables			Mean±SD	Range	95%CI		Mean±SD	Range	95%CI		Mean±SD	Range	95%CI		Mean±SD	Range	95%CI		P value
sessionRPE(AM)			1137.1±185.6	894.0 - 1554.0	1012.4 - 1261.8		1145.3±252.7	771.0 - 1530.0	975.6 - 1315.1		745.8±225.3	382.5 - 1095.0	594.5 - 897.2		556.2±268.9	291.7 - 1042.5	375.6 - 736.8		<0.01**		Oct > Dec, Jan, Nov > Dec, Jan Dec > Jan
sessionRPE(PM)			868.0±246.5	520.0 - 1393.3	702.5 - 1033.6		895.5±112.4	732.0 - 1103.3	820.0 - 971.0		1247.0±1711.4	270.0 - 6350.0	97.2 - 2396.8		845.3	692.0 - 1120.0	767.9 - 922.8		0.5
Accelerometry-Based External Load Indicators (ABELI),(AM)			772832.8±295862.8	217929.6 - 1340000.0	574069.4 - 971596.1		888430.7±136210.3	663547.9 - 1080000.0	796923.3 - 979938.0		295480.9±247404.0	5117.3 - 858667.0	129272.6 - 461689.1		438515.4±203546.7	7663.3 - 738940.0	301770.8 - 575259.9		<0.01**		Oct > Dec, Jan, Nov > Dec, Jan
Accelerometry-Based External Load Indicators (ABELI),(PM)			493933.0±247223.8	11921.1 - 794967.4	327845.8 - 660020.2		642160.2±143409.9	419175.7 - 905853.1	545816.1 - 738504.2		256814.3±243559.6	2658.7 - 866063.3	93188.7 - 420439.9		362390.1±186494.8	83653.4 - 628437.5	237101.3 - 487679.1		<0.01**		Nov > Dec, Jan
Latency(min)			8.32±6.90	0.00 - 23.40	3.68 - 12.94		6.81±6.07	0.00 - 18.00	2.74 - 10.89		3.50±3.38	0.00 - 9.00	1.22 - 5.77		11.87±16.42	0.00 - 48.25	0.84 - 22.90		0.2
Sleep Efficiency(%)			82.88±8.87	67.78 - 96.41	76.93 - 88.84		83.98±8.37	98.50 - 72.02	78.36 - 89.60		87.86±9.58	75.81 - 100.00	81.43 - 94.30		82.80±13.61	60.41 - 99.50	73.65 - 91.94		0.25
Total Minutes in Bed(min)			363.44±35.23	301.40 - 439.60	339.78 - 387.11		372.52±49.61	294.00 - 438.57	339.19 - 405.84		383.00±57.00	310.67 - 487.50	344.71 - 421.29		413.99±41.49	357.71 - 487.75	386.11 - 441.86		0.06
Total sleep time(min)			301.17±31.20	239.20 - 351.60	280.21 - 322.13		309.64±39.33	248.67 - 369.75	283.21 - 336.06		337.89±71.64	225.75 - 486.00	289.76 - 386.02		338.52±55.48	244.25 - 417.86	301.25 - 375.79		0.16
Wake after sleep onset(WASO)(min)			54.00±32.88	9.60 - 125.20	31.87 - 76.04		57.00±34.76	4.67 - 109.86	33.65 - 80.35		41.61±34.14	0.00 - 89.25	18.68 - 64.55		64.00±57.04	1.86 - 161.00	25.28 - 101.92		0.27
Number of awakening			14.91±7.23	2.40 - 24.20	10.06 - 19.78		13.77±7.78	0.83 - 23.57	8.54 - 18.99		8.53±7.72	0.00 - 23.5	3.34 - 13.72		13.16±9.76	0.29 - 29.00	6.61 - 19.72		<0.05*		Oct > Dec, Jan > Dec
AVE awakening length(min)			3.18±1.48	0.70 - 5.46	2.19 - 4.18		3.37±1.60	0.60 - 5.60	2.30 - 4.44		2.95±1.96	0.00 - 5.48	1.64 - 4.27		3.31±2.54	0.68 - 8.04	1.60 - 5.02		0.9
Pittsburg sleep qualirty index(PSQI)(0-21)			10.95±6.62	4.00 - 24.00	6.50 - 15.40		5.09±3.56	0.00 - 12.00	2.70 - 7.48		5.95±4.74	1.00 - 15.00	2.77 - 9.14		6.18±2.89	3.00 - 12.00	4.24 - 8.12		<0.05*		Oct > Nov, Dec
testosterone(pg/ml)			404.84±114.91	217.98 - 564.71	327.64 - 482.04		595.04±548.78	280.19 - 2222.86	226.37 - 963.72		407.57±106.66	285.84 - 626.50	335.92 - 479.22		542.43±167.82	418.60 - 973.86	429.68 - 655.17		0.09
cortisol(ug/d)			0.17±0.16	0.01 - 0.61	0.06 - 0.28		0.16±0.08	0.04 - 0.28	0.10 - 0.21		0.24±0.17	008 - 0.68	0.13 - 0.36		0.40±0.33	0.16 - 1.29	0.18 - 0.63		<0.05*		Jan > Nov
testosterone/cortisol ratio			0.67±0.76	0.08 - 2.28	0.16 - 1.18		0.67±0.63	0.14 - 1.85	0.25 - 1.09		0.27±0.15	0.12 - 0.65	0.17 - 0.37		0.26±0.18	0.05 - 0.75	0.14 - 0.39		0.07
*p < 0.05, **p < 0.01

## Sheet: Table S2
Table S2 Correlation coefficients (r) with 95% confidence intervals (CI) between sleep parameters, training load, and hormonal levels across four months.
		Latency (min)		Sleep Efficiency (%)		Total Minutes in Bed (min)		Total sleep time (min)		Wake after sleep onset (WASO) (min)		Number of awakening		AVE awakening length (min)		Pittsburg sleep qualirty index (PSQI) (0-21)
Octorber
sessionRPE(AM)		0.75** [0.26, 0.93]		-0.39 [-0.80, 0.27]		-0.32 [-0.77, 0.35]		-0.67*[-0.97, -0.11]		0.13 [-0.51, 0.68]		0.41 [-0.25, 0.81]		0.17 [-0.48, 0.70]		-0.38 [-0.80, 0.29]
sessionRPE(PM)		0.62* [-0.45, 0.72]		0.21 [-0.45, 0.72]		-0.24 [-0.73, 0.42]		0.00 [-0.60, 0.60]		-0.38 [-0.80, 0.28]		-0.04 [-0.63, 0.57]		-0.41 [-0.81, 0.26]		-0.36 [-0.79, 0.30]
Accelerometry-Based External Load Indicators (ABELI),(AM)		0.56 [-0.06, 0.87]		-0.56 [-0.87, 0.07]		0.07 [-0.56, 0.64]		-0.51 [-0.85, 0.13]		0.44 [-0.22, 0.82]		0.63* [0.05, 0.89]		0.26 [-0.41, 0.74]		-0.52 [-0.85, 0.12]
Accelerometry-Based External Load Indicators (ABELI),(PM)		0.38 [-0.28, 0.80]		-0.28 [-0.75, 0.39]		-0.18 [-0.70, 0.47]		-0.45 [-0.82, 0.21]		0.15 [-0.50, 0.69]		0.31 [-0.36, 0.77]		0.45 [-0.21, 0.83]		-0.05 [-0.63, 0.57]
testosterone(pg/ml)		0.04 [-0.57, 0.63]		-0.01 [-0.61, 0.59]		0.02 [-0.59, 0.61]		0.05 [-0.57, 0.63]		-0.03 [-0.62, 0.58]		-0.19 [-0.71, 0.46]		0.17 [-0.48, 0.70]		0.25 [-0.41, 0.74]
cortisol(pg/ml)		0.04 [-0.50, 0.68]		-0.19 [-0.71, 0.46]		-0.68 [-0.91, -0.13]		-0.64*[-0.94, -0.32]		0.17 [-0.62, 0.58]		-0.11 [-0.60, 0.60]		0.26 [-0.29, 0.80]		-0.13 [-0.49, 0.69]
testosterone/cortisol ratio		-0.53 [-0.86, 0.11]		0.30 [-0.37, 0.76]		0.06 [-0.56, 0.64]		0.34[-0.33, 0.78]		-0.14 [-0.69, 0.50]		-0.33 [-0.78, 0.33]		-0.29 [-0.76, 0.37]		0.49 [-0.16, 0.84]
November
sessionRPE(AM)		-0.25 [-0.74, 0.41]		0.58 [-0.03, 0.88]		0.04 [-0.57, 0.62]		0.54 [-0.09, 0.86]		-0.55 [-0.86, 0.07]		-0.51 [-0.85, 0.13]		-0.22 [-0.73, 0.44]		-0.04 [-0.62, 0.58]
sessionRPE(PM)		-0.08 [-0.65, 0.55]		0.42 [-0.25, 0.81]		-0.40 [-0.81, 0.27]		-0.10 [-0.66, 0.53]		-0.46 [-0.83, 0.20]		-0.48 [-0.84, 0.17]		-0.28 [-0.75, 0.39]		0.60* [0.01, 0.88]
Accelerometry-Based External Load Indicators (ABELI),(AM)		-0.14 [-0.68, 0.50]		0.01 [-0.59, 0.61]		0.19 [-0.46, 0.71]		0.23 [-0.43, 0.73]		0.03 [-0.58, 0.62]		-0.07 [-0.64, 0.56]		0.33 [-0.34, 0.77]		0.03 [-0.58, 0.62]
Accelerometry-Based External Load Indicators (ABELI),(PM)		0.01 [-0.59, 0.61]		0.12 [-0.52, 0.67]		-0.31 [-0.77, 0.36]		-0.22 [-0.72, 0.44]		-0.19 [-0.71, 0.46]		0.03 [-0.58, 0.62]		0.00 [-0.60, 0.60]		0.46 [-0.20, 0.83]
testosterone(pg/ml)		0.61* [0.01, 0.88]		-0.42 [-0.81, 0.24]		0.16 [-0.49, 0.69]		-0.19 [-0.71, 0.46]		0.42 [-0.24, 0.82]		0.36 [-0.31, 0.79]		0.24 [-0.42, 0.74]		0.00 [-0.60, 0.60]
cortisol(pg/ml)		-0.48 [-0.73, 0.43]		036 [-0.18, 0.83]		0.36 [-0.31, 0.79]		0.84** [0.36, 0.94]		-0.29[-0.78,0.32]		0.00 [-0.65, 0.55]		-0.33 [-0.82, 0.22]		-0.16 [-0.77, 0.36]
testosterone/cortisol ratio		0.23 [-0.43, 0.73]		-0.41 [-0.81, 0.25]		0.37 [-0.29, 0.79]		0.09 [-0.54, 0.65]		0.45 [-0.20, 0.83]		0.36 [-0.30, 0.79]		0.26 [-0.41, 0.74]		-0.21 [-0.72, 0.45]
December
sessionRPE(AM)		-0.47 [-0.84, 0.18]		0.69*[0.15, 0.91]		0.01 [-0.60, 0.60]		0.36 [-0.31, 0.79]		-0.70*[-0.91, -0.17]		-0.79** [-0.94, -0.35]		-0.27 [-0.75, 0.40]		0.19 [-0.46, 0.71]
sessionRPE(PM)		0.05 [-0.57, 0.63]		-0.40 [-0.81, 0.26]		-0.45 [-0.83, 0.20]		-0.50 [-0.85, 0.15]		0.29 [-0.38, 0.76]		0.29 [-0.38, 0.76]		0.33 [-0.34, 0.78]		0.38 [-0.29, 0.80]
Accelerometry-Based External Load Indicators (ABELI),(AM)		0.33 [-0.33, 0.78]		-0.47 [-0.83, 0.19]		-0.17 [-0.70, 0.48]		-0.34 [-0.78, 0.33]		0.39 [-0.28, 0.80]		0.37 [-0.30, 0.79]		0.45 [-0.21, 0.83]		-0.43 [-0.82, 0.23]
Accelerometry-Based External Load Indicators (ABELI),(PM)		0.42 [-0.24, 0.82]		0.15 [-0.49, 0.69]		-0.09 [-0.66, 0.54]		-0.02 [-0.61, 0.58]		-0.15 [-0.69, 0.50]		-0.04 [-0.63, 0.57]		0.35 [-0.32, 0.78]		-0.40 [-0.81, 0.26]
testosterone(pg/ml)		0.07 [-0.55, 0.64]		0.11 [-0.53, 0.66]		-0.58 [-0.88, 0.03]		-0.42 [-0.81, 0.24]		-0.11 [-0.66, 0.53]		-0.07 [-0.65, 0.55]		0.04 [-0.58, 0.62]		0.27 [-0.39, 0.75]
cortisol(pg/ml)		0.20[-0.68, 0.51]		0.28 [-0.17, 0.84]		-0.04 [-0.76, 0.38]		-0.01 [-0.61, 0.59]		-0.20 [-0.82, 0.23]		-0.24 [-0.81, 0.26]		-0.03 [-0.76, 0.36]		-0.01 [-0.66, 0.54]
testosterone/cortisol ratio		-0.18 [-0.70, 0.47]		-0.06 [-0.64, 0.56]		-0.34 [-0.78, 0.32]		-0.24 [-0.74, 0.42]		-0.05 [-0.63, 0.57]		-0.04 [-0.62, 0.58]		-0.09 [-0.65, 0.54]		-0.28 [-0.76, 0.38]
January
sessionRPE(AM)		0.00 [-0.60, 0.60]		0.24 [-0.42, 0.74]		-0.46 [-0.83, 0.19]		0.03 [-0.58, 0.62]		-0.37 [-0.79, 0.30]		-0.21 [-0.72, 0.44]		-0.32 [-0.77, 0.35]		0.23 [-0.43, 0.73]
sessionRPE(PM)		0.06 [-0.56, 0.63]		0.10 [-0.53, 0.66]		0.14 [-0.50, 0.68]		0.19 [-0.47, 0.71]		-0.09 [-0.66, 0.54]		-0.09 [-0.65, 0.54]		-0.13 [-0.68, 0.51]		0.25 [-0.42, 0.74]
Accelerometry-Based External Load Indicators (ABELI),(AM)		-0.24 [-0.73, 0.42]		-0.31 [-0.77, 0.35]		0.35 [-0.32, 0.78]		-0.11 [-0.67, 0.53]		0.43 [-0.23, 0.82]		0.51 [-0.13, 0.85]		0.42 [-0.24, 0.82]		0.61* [0.01, 0.88]
Accelerometry-Based External Load Indicators (ABELI),(PM)		-0.70* [-0.92, -0.18]		0.43 [-0.23, 0.82]		0.01 [-0.59, 0.61]		0.51 [-0.13, 0.85]		-0.29 [-0.76, 0.38]		-0.11 [-0.66, 0.53]		-0.32 [-0.77, 0.34]		0.03 [-0.58, 0.62]
testosterone(pg/ml)		0.60* [0.00, 0.88]		-0.27 [-0.75, 0.40]		0.37 [-0.29, 0.80]		-0.11 [-0.67, 0.52]		0.21 [-0.45, 0.72]		-0.11 [-0.67, 0.53]		0.30 [-0.37, 0.76]		-0.43 [-0.82, 0.23]
cortisol(ug/d)		-0.25 [-0.37, 0.76]		0.10 [-0.74, 0.42]		-0.36 [-0.75, 0.39]		-0.20 [-0.82, 0.23]		0.05 [-0.51, 0.68]		0.13 [-0.47, 0.70]		0.05 [-0.51, 0.68]		0.28 [-0.53, 0.66]
testosterone/cortisol ratio		-0.36 [-0.79, 0.30]		0.03 [-0.58, 0.62]		-0.36 [-0.79, 0.30]		-0.15 [-0.68, 0.50]		-0.01 [-0.61, 0.59]		0.14 [-0.50, 0.68]		0.01 [-0.60, 0.60]		-0.15 [-0.69, 0.49]
*p < 0.05, **p < 0.01

## Sheet: Table S3
Table S3. Factors affecting parameters related to sleep
		Latency (min)						Sleep Efficiency (%)						Total Minutes in Bed (min)						Total sleep time (min)						Wake after sleep onset (WASO) (min)						Number of awakening						AVE awakening length (min)						Pittsburg sleep qualirty index (PSQI) (0-21)
		pcc		P value		ΔR²		pcc		P value		ΔR²		pcc		P value		ΔR²		pcc		P value		ΔR²		pcc		P value		ΔR²		pcc		P value		ΔR²		pcc		P value		ΔR²		pcc		P value		ΔR²
sessionRPE(AM)		—		—		—		—		—		—		-0.366		0.015		0.134		—		—		—		-0.489		0.002		0.194		—		—		—		—		—		—		—		—		—
sessionRPE(PM)		—		—		—		—		—		—		—		—		—		—		—		—		—		—		—		—		—		—		—		—		—		—		—		—
Accelerometry-Based External Load Indicators (ABELI),(AM)		—		—		—		-0.328		0.029		0.108		—		—		—		-0.36		0.016		0.13		0.549		0.000355317		0.266		0.434		0.003		0.188		0.39		0.015		0.139		—		—		—
Accelerometry-Based External Load Indicators (ABELI),(PM)		—		—		—		—		—		—		—		—		—		—		—		—		—		—		—		—		—		—		—		—		—		—		—		—
testosterone(pg/ml)		0.336		0.026		0.113		—		—		—		—		—		—		—		—		—		—		—		—		—		—		—		—		—		—		—		—		—
cortisol(ug/d)		—		—		—		—		—		—		—		—		—		—		—		—		—		—		—		—		—		—		—		—		—		—		—		—
testosterone/cortisol ratio		—		—		—		—		—		—		—		—		—		—		—		—		—		—		—		—		—		—		—		—		—		—		—		—
The following variables were selected using the stepwise method: sleep latency, sleep efficiency, total minutes in bed, total sleep time, and number of awakenings. Wake after sleep onset, average awakening length, and the Pittsburgh Sleep Quality Index were forcibly entered into the model.
pcc, partial correlation coefficient; —, variable excluded from the model; ΔR2, percentage of variance explained by each variable.
